# Supplementary material for: Spatial–Temporal Distribution of Megamouth Shark, Megachasma pelagios, Inferred from over 250 Individuals Recorded in the Three Oceans
Source: Animals (Basel). 2021 Oct 12;11(10):2947. doi: 10.3390/ani11102947 (PMC8532755; doi:10.3390/ani11102947)
Supplement: Supplementary file 1 [file animals-11-02947-s001.zip]

Archive with 1 entries (1 files):
- animals-1390701-supplementary.pdf
